# Supplementary material for: Species-informative SNP markers for characterising freshwater prawns of genus Macrobrachium in Cameroon
Source: PLoS One. 2022 Oct 3;17(10):e0263540. doi: 10.1371/journal.pone.0263540 (PMC9529149; doi:10.1371/journal.pone.0263540)
Supplement: S1 Table — (XLS) [file pone.0263540.s001.xls]

## Sheet: Informative SNPs
Species-informative SNP markers for characterising freshwater prawns of genus Macrobrachium in Cameroon
Judith G Makombu1†, Evans K Cheruiyot2_†, Francesca Stomeo3_, David N Thuo4, Pius M Oben1, Benedicta O Oben1, Paul Zango5, Eric Mialhe6, Jules R Ngueguim7, and Fidalis DN Mujibi2*
Tabel 1. These are the 72 inforamtive SNPS discovered in the study. The chromosomal location were mapped based on the reference genome of the macrobrachium nipponense
SNPID	AlleleID	AlleleSequence	Chrom_Macrobrachium_nipponense_v1	ChromPos_Macrobrachium_nipponense_v1
X56	18549430|F|0-5:C>T-5:C>T	TGCAGCAGAGCCAGGGCCGTGTGCGCATGAGATCGGAAGAGCGGTTCAGCAGGAATGCCGAGACCGATC	0	0
X57	18549497|F|0-30:A>G-30:A>G	TGCAGTCACCTCCTCGTACGTGCCCCGCGTACAAATGCCATTCGAGCTCTGCATGAGATCGGAAGAGCG	CP062042.1_chromosome_29	18699212
X81	18527379|F|0-17:G>A-17:G>A	TGCAGCATCCAGAGTACGGCCATATACAAAATTCAAGACATAGATATTATTTCATTGCATGAGATCGGA	CP062056.1_chromosome_38	8018182
X278	18667591|F|0-9:A>G-9:A>G	TGCAGATGTATACAGCGCATGAGATCGGAAGAGCGGTTCAGCAGGAATGCCGAGACCGATCTCGTATGC	0	0
X312	18527023|F|0-18:T>C-18:T>C	TGCAGAGTATATTTAGAATTGAAATATAGCATGAGATCGGAAGAGCGGTTCAGCAGGAATGCCGAGACC	0	0
X315	18488473|F|0-8:C>T-8:C>T	TGCAGGAACGTCCAGTAAGCATGAGATCGGAAGAGCGGTTCAGCAGGAATGCCGAGACCGATCTCGTAT	0	0
X331	18589543|F|0-6:A>C-6:A>C	TGCAGTAGATAGGCGGCATGAGATCGGAAGAGCGGTTCAGCAGGAATGCCGAGACCGATCTCGTATGCC	0	0
X441	18548993|F|0-10:G>T-10:G>T	TGCAGCCCTCGTCTGGATGCATGAGATCGGAAGAGCGGTTCAGCAGGAATGCCGAGACCGATCTCGTAT	0	0
X461	18595121|F|0-55:A>G-55:A>G	TGCAGTTGCAGAAGCATCGCGCAATAATAATACAACTTGGTGCAACGTTGATTCAAGCGTACAGATTCC	CP062040.1_chromosome_19	20921675
X464	18646538|F|0-35:C>T-35:C>T	TGCAGGAAAACTGACAGATTGGATTGTTCTGAATGCGCAGCCTGGTGACTGTGACCACCTGACCCCGAA	CP062054.1_chromosome_43	50151517
X485	18484982|F|0-5:T>G-5:T>G	TGCAGTAAGAGATTATTATTCATCACACCCGCAGTGAACTGACTTCCATAATGTACTTCCACAATTATG	CP062056.1_chromosome_38	25201208
X493	18344775|F|0-26:T>C-26:T>C	TGCAGATGGGGCGGGGCATAACTCGATGGGGCGGGGCTTCATCAATTAGGCGGGGCATGAGATCGGAAG	CP062039.1_chromosome_37	18400322
X499	18668094|F|0-9:C>T-9:C>T	TGCAGACAACTTTGTGCATGAGATCGGAAGAGCGGTTCAGCAGGAATGCCGAGACCGATCTCGTATGCC	0	0
X596	18657399|F|0-27:A>G-27:A>G	TGCAGCAAATGGGTATGTTAAGGTTGTAGAGTACCTCTTAAGCCAAAATGTACCTACAGAAGTGAGGGA	0	0
X597	18666080|F|0-8:C>T-8:C>T	TGCAGCTGCGGAACAGGTGGGGCTCGCTTTTTCGACCCACACATGGGCGTCGCTGCTGCTACGCTTTGG	CP062056.1_chromosome_38	16869015
X599	18430722|F|0-11:G>A-11:G>A	TGCAGTGTGCAGTGTAAGGCATGAGATCGGAAGAGCGGTTCAGCAGGAATGCCGAGACCGATCTCGTAT	0	0
X609	18414405|F|0-39:G>A-39:G>A	TGCAGAACTCGAAGCAACATTCCTGTGGTCCTTGCTCTTGGAGGTTGATGTAACATCATTTAGATTTGG	0	0
X611	18549347|F|0-20:T>C-20:T>C	TGCAGGTTGTTGACGAGATCTTCCAGCATCTGCGATCTGGTCCGGTCCTGCATGAGATCGGAAGAGCGG	0	0
X626	18644968|F|0-52:T>A-52:T>A	TGCAGGCGCCTTCCAGCCTCTTCAATAATCTCGTCACGTGAGTCATCCACCCTCTCCCCCGTCACGCAC	0	0
X645	18490663|F|0-22:C>T-22:C>T	TGCAGAAGCAGTGGCAGGAGATCCAGGACGCCCTCGAGGTCAGCATGAAGGCGGTGATGGTCGAATGGA	CP062038.1_chromosome_23	9229966
X649	18564461|F|0-43:T>C-43:T>C	TGCAGTAGCGTGATTGTGGTGTGAATGATGCAATTATCTTTAGTAACTGCATAACTTCGTTTCCTCTGG	0	0
X663	4673631|F|0-56:A>G-56:A>G	TGCAGGAGAACTGCTCGACACTTGATGGAAAGGGATGAGATGGTAGGCCGTCTCGTATATCAGCATTCG	0	0
X683	19100619|F|0-10:G>A-10:G>A	TGCAGCAGAGGAGCCTGCATAGATCGGAAGAGCGGTTCAGCAGGAATGCCGAGACCGATCTCGTATGCC	0	0
X724	18457287|F|0-7:G>A-7:G>A	TGCAGTCGGTATACGTACCCAAACGCACGCACATTAATTGCCATTATTTATGGTCTGGCCGCGTCAAAG	0	0
X728	18667357|F|0-21:A>C-21:A>C	TGCAGTTTGCAGTGGTCACGGAATTCTGGAGATAACAATTGAGAAAGCAGTTAGAATGAGACAAAGGAG	CP062046.1_chromosome_35	53910307
X731	18666263|F|0-18:C>T-18:C>T	TGCAGCTGTAGCCAACTCCACTTCAGGATTTTCTTTCTGATGGCATGAGATCGGAAGAGCGGTTCAGCA	0	0
X732	18666525|F|0-48:A>G-48:A>G	TGCAGAAGATTTGAATACCCGATTAAAGCGATTAATCAATTCAGCCAAATGCATGAGATCGGAAGAGCG	0	0
X733	18666844|F|0-12:C>T-12:C>T	TGCAGACGAAGCCCTCCGCCTGGATAATAAAGCACATTTTATGCAGATTAATTTTCGTGTCGCGCTTGA	CP062046.1_chromosome_35	61119527
X736	18440440|F|0-32:A>G-32:A>G	TGCAGTCAAACACATATCCATGCAAATGCAGAAACAGATAAACACCGGAGCACCCAAATATCCGAGCAT	0	0
X750	18409181|F|0-5:T>G-5:T>G	TGCAGTGTCTCAAAATTGTACTTCTCATCAGTAGCATGAGATCGGAAGAGCGGTTCAGCAGGAATGCCG	0	0
X779	19106180|F|0-53:T>G-53:T>G	TGCAGACAAATATAAATGGGTCATTGCTTCATGTGCTACTTTCACCCATCTAATTCCTTTTGCATAATG	0	0
X820	18504873|F|0-28:C>G-28:C>G	TGCAGTTCCATCAGCTCCTACAAGGGGACGCATGAGATCGGAAGAGCGGTTCAGCAGGAATGCCGAGAC	0	0
X926	18554720|F|0-36:C>T-36:C>T	TGCAGTGCAATCCCTTACGAAAATGAGGCTAGCGTGCTCGTAATCTCTAAATTGCATCCTCTGACAGTG	CP062036.1_chromosome_7	41124754
X949	18527846|F|0-5:G>A-5:G>A	TGCAGGAGGTATTTGTGTCCGGTGCCAGCCGTTGCATGAGATCGGAAGAGCGGTTCAGCAGGAATGCCG	0	0
X958	18549347|F|0-41:C>T-41:C>T	TGCAGGTTGTTGACGAGATCTTCCAGCATCTGCGATCTGGTCCGGTCCTGCATGAGATCGGAAGAGCGG	0	0
X960	18554037|F|0-24:A>G-24:A>G	TGCAGGCTTATCCGGCTACTACTCAGCATCAGACTCATGCAACTCTGATTCAGAATGGAGCGAAGACGA	0	0
X1067	18504539|F|0-52:T>C-52:T>C	TGCAGCAATGTCATCAGCACTCCCCGTCCCTAAGTCAGCACTCTCCTCAGTGTCACCAGCAGAAACAAC	CP062050.1_chromosome_4	63252050
X1068	19097265|F|0-25:C>T-25:C>T	TGCAGAAAACAAAGAATCCCTAACACGCCGTCCTCATTCCTCCTTCAGGAGCATCAGCCTGAGAACTAG	CP062046.1_chromosome_35	8894777
X1122	18571514|F|0-18:C>T-18:C>T	TGCAGTCGACCTGCGACACTGAACGCGCATGAGATCGGAAGAGCGGTTCAGCAGGAATGCCGAGACCGA	0	0
X1125	18536759|F|0-41:A>C-41:A>C	TGCAGGTCTCTTGTTATATCCCCTCAAGTGCCACCTATGGCAGCGTCAGGTGTAACTAGAGCACCGGCC	CP062036.1_chromosome_7	79785659
X1127	18620529|F|0-33:T>C-33:T>C	TGCAGAAATCTCGGCTTCCTTTCATGGGGAGGATGGACGGCAGAAGTGGCGTGCTTGTTGCATGGCTGC	0	0
X1128	18612969|F|0-15:G>C-15:G>C	TGCAGTATGAGGTTCGGTTGGCATGAGATCGGAAGAGCGGTTCAGCAGGAATGCCGAGACCGATCTCGT	0	0
X1129	18590510|F|0-10:T>A-10:T>A	TGCAGCCATTTGGATTCGTTCAAGCATGAGATCGGAAGAGCGGTTCAGCAGGAATGCCGAGACCGATCT	0	0
X1220	19104208|F|0-14:T>C-14:T>C	TGCAGACATAGTACTTATGCATGAGATCGGAAGAGCGGTTCAGCAGGAATGCCGAGACCGATCTCGTAT	0	0
X1271	18667958|F|0-11:A>C-11:A>C	TGCAGGCAGGAAAAATTCTAGCATGAGATCGGAAGAGCGGTTCAGCAGGAATGCCGAGACCGATCTCGT	0	0
X1272	18667958|F|0-12:A>T-12:A>T	TGCAGGCAGGAAAAATTCTAGCATGAGATCGGAAGAGCGGTTCAGCAGGAATGCCGAGACCGATCTCGT	0	0
X1273	18667958|F|0-13:A>T-13:A>T	TGCAGGCAGGAAAAATTCTAGCATGAGATCGGAAGAGCGGTTCAGCAGGAATGCCGAGACCGATCTCGT	0	0
X1280	18667869|F|0-19:C>A-19:C>A	TGCAGCTACAACAAAACCCCAGCAGGCATTTTCAAGTCACTGTTTTTAATATCATCCTTGATTCAGCAT	0	0
X1284	18603290|F|0-21:T>A-21:T>A	TGCAGGTCCCGTTGCTGAATATCCAGTCGGTTCCTAGCAACGTAAAAAAATGCATGAGATCGGAAGAGC	0	0
X1291	18572343|F|0-62:A>G-62:A>G	TGCAGGACGTTCTTCATCTGGCTAAGAATGCATGAGGGACCCATTTGGCCTGAGATGAGAGCACCAGGC	CP062041.1_chromosome_46	31671681
X1292	19110197|F|0-15:T>C-15:T>C	TGCAGCATTCTTCACTGAGTTGTGAACTAATTTCTCCAATGTTCCAAATGGGGTGCTTCATATTGAATT	0	0
X1302	18570188|F|0-12:C>T-12:C>T	TGCAGATCATGACGTCATCAGCAAACAGCATGAGATCGGAAGAGCGGTTCAGCAGGAATGCCGAGACCG	0	0
X1307	18502713|F|0-40:A>G-40:A>G	TGCAGAACAAACTCGGGTTCATAAGACCACAGTACTCACCAAAATTATTGTGGTTCGTCAGACGCGCAT	0	0
X1317	18536595|F|0-37:C>G-37:C>G	TGCAGGGTATGCAGGGAGACGAAAAAGAAAATGCTCCCGTGAATAGAGACTGAAATTGCGCATGAGATC	0	0
X1319	18564714|F|0-32:G>T-32:G>T	TGCAGTGTCAAGGCTGAGGTGTCACTGACAGCGGCCTCTGGTTACGATGGCATCATCTTGGTTGCGGAA	0	0
X1328	18534588|F|0-49:C>T-49:C>T	TGCAGAAGTCCATCGTGCACAGGTTCCTCGTCTATGATCCTTACGATTACTACTTCCCCTTCGCTGTTG	0	0
X1360	18554431|F|0-44:T>A-44:T>A	TGCAGTACCCCGAGAGCACCTGGACCCTCCAGCCCCAAGGTAGCTACGATTGAGCTGCGCATGAGATCG	0	0
X1366	18667167|F|0-47:T>G-47:T>G	TGCAGGATAAGAGAATCCTCGGAACGACCTTAAAAATACCTTCACGTTCCTGAGATTTGACCTTAAAGA	CP062040.1_chromosome_19	24673972
X1368	19109128|F|0-5:C>A-5:C>A	TGCAGCACTTGTTGGTGGCAAAGTTGCCAACTGGAAGGTTGAGGAAAGTGACTTTCTGCTGATTGCCTT	0	0
X1385	18403172|F|0-13:T>C-13:T>C	TGCAGGTGTTGTTTGAACAGTTCCGTCTGGTTGTTGCAGCTCATCAGTCTGTTTTAGGAAGCATGAGAT	CP062043.1_chromosome_45	6162447
X1403	18454673|F|0-5:G>A-5:G>A	TGCAGGTGCAAACATTGCATGAGATCGGAAGAGCGGTTCAGCAGGAATGCCGAGACCGATCTCGTATGC	0	0
X1423	18491544|F|0-38:T>C-38:T>C	TGCAGTCTCATTATGGCGAACTACTTAATGCATACAATTGCATGAGATCGGAAGAGCGGTTCAGCAGGA	CP062048.1_chromosome_24	19169438
X1426	18512185|F|0-34:A>G-34:A>G	TGCAGCTCATTTACAAACTTGTACATAGTTTATAAAGTAATTCTCTCGTTACCTTGCACTCGAGTAAAA	0	0
X1439	18645981|F|0-25:A>G-25:A>G	TGCAGATGTTTCTTGCATCAAGCCAATCCCTTTCGTGTTCCTTGGTAGGTCCATGAGTCCAGGAGAAGA	CP062052.1_chromosome_39	21204246
X1441	18668093|F|0-13:G>A-13:G>A	TGCAGTCAATTTTGTGCATGAGATCGGAAGAGCGGTTCAGCAGGAATGCCGAGACCGATCTCGTATGCC	0	0
X1445	19102773|F|0-10:C>T-10:C>T	TGCAGTTGTGCATGTAGTTCCAGTTGCATAGATCGGAAGAGCGGTTCAGCAGGAATGCCGAGACCGATC	0	0
X1475	18668971|F|0-13:G>A-13:G>A	TGCAGAGCTCGCTGAGTATTCGAGACTGCATTTGGGAGGTTGAGAGCGGTATTCAGAATATTTTCAACT	0	0
X1491	18528567|F|0-29:T>C-29:T>C	TGCAGTGCTTGTTGCATGACAAGCTGACCTAAGCATGAGATCGGAAGAGCGGTTCAGCAGGAATGCCGA	0	0
X1493	18446167|F|0-19:C>T-19:C>T	TGCAGAAGCAATTAAGCGGCGGCCTAAAGGCCTGCATGAGATCGGAAGAGCGGTTCAGCAGGAATGCCG	0	0
X1563	18490159|F|0-10:T>C-10:T>C	TGCAGCTACGTCGGTGATCGCATGAGATCGGAAGAGCGGTTCAGCAGGAATGCCGAGACCGATCTCGTA	0	0
X1570	18572343|F|0-51:G>A-51:G>A	TGCAGGACGTTCTTCATCTGGCTAAGAATGCATGAGGGACCCATTTGGCCTGAGATGAGAGCACCAGGC	CP062041.1_chromosome_46	31671681
X1807	18582581|F|0-28:G>A-28:G>A	TGCAGGAGGTCCGGTCCCACATGGCGAGGGCTGGCAACACTCCGGTGGATGACGGGGACCCTGGGGGTA	0	0
